# Supplementary material for: Multiple-gene panel analysis in a case series of 255 women with hereditary breast and ovarian cancer
Source: Oncotarget. 2017 Apr 3;8(29):47064–75. doi: 10.18632/oncotarget.16791 (PMC5564544; doi:10.18632/oncotarget.16791)
Supplement: Supplementary file 4 [file oncotarget-08-47064-s004.docx]

Supplementary Table S4: Clinical features and personal/family cancer history of BC patients with BRCA1 and BRCA2 pathogenic mutations.

BREAST CANCER (BC)
BRCA1-mutated
BRCA2-mutated
P
N (%)
N (%)

N. of patients

23

24

Age at diagnosis, years


Median Age [Min-Max]
39 [26-57]
38.5 [25-70]
0.766
Missing
0
0

Histotype


In situ carcinoma
0 (0.00)
3 (13.64)
0.410
Invasive ductal carcinoma
18 (78.26)
14 (63.64)

Invasive lobular carcinoma
3 (13.04)
3 (13.64)

Other invasive histotypes
2 (8.70)
2 (9.09)

Missing
0
2

Grading


Well-differentiated
0 (0.00)
0 (0.00)
0.019
Moderately differentiated
3 (15.00)
10 (52.63)

Poorly differentiated
17 (85.00)
9 (47.37)

Missing
3
5

Stage


0
0 (0.00)
3 (20.00)
0.169
I
10 (55.56)
5 (33.33)

II
7 (38.89)
5 (33.33)

III-IV
1 (5.56)
2 (13.33)

Missing
5
9

Tumor invasiveness


In situ
0 (0.00)
3 (13.04)
0.233
Invasive
23 (100.00)
20 (86.96)

Missing
0
1

Ki-67


High (≥14)
19 (90.48)
17 (89.47)
1.000
Low (<14)
2 (9.52)
2 (10.53)

Missing
2
5

St Gallen subtype


Luminal A
0 (0.00)
1 (6.67)
0.286
Luminal B1
6 (31.58)
7 (46.67)

Luminal B2
4 (21.05)
3 (20.00)

Her2 positive
0 (0.00)
1 (6.67)

Triple negative
9 (47.37)
3 (20.00)

Missing
4
9

Second BC


No
17 (73.91)
18 (75.00)
1.000
Yes
6 (26.09)
6 (25.00)

Median Age [Min-Max] a
46 [39-54]
50 [37-70]
0.830
Second OC


No
22 (95.65)
23 (95.83)
1.000
Yes
1 (4.35)
1 (4.17)

Median Age [Min-Max] a
68
70
-
Other tumors


No
22 (95.65)
22 (91.67)
1.000
Yes
1 (4.35)
2 (8.33)

BC/OC in I-degree relatives


No
9 (39.13)
8 (33.33)
0.766
Yes
14 (60.87)
16 (66.67)

BC/OC in I/II-degree relatives


No
7 (30.43)
3 (12.50)
0.168
Yes
16 (69.57)
21 (87.50)

Other cancers in I-degree relatives 


No
19 (82.61)
14 (58.33)
0.111
Yes
4 (17.39)
10 (41.67)

Other cancers in I/II-degree relatives


No
12 (52.17)
10 (41.67)
0.564
Yes
11 (47.83)
14 (58.33)
 

a Median age, in years, refers to age at second cancer diagnosis
