# Supplementary material for: Multiple-gene panel analysis in a case series of 255 women with hereditary breast and ovarian cancer
Source: Oncotarget. 2017 Apr 3;8(29):47064–75. doi: 10.18632/oncotarget.16791 (PMC5564544; doi:10.18632/oncotarget.16791)
Supplement: Supplementary file 5 [file oncotarget-08-47064-s005.docx]

Supplementary Table S5: Clinical features and personal/family cancer history of OC patients with BRCA1 and BRCA2 pathogenic mutations.

OVARIAN CANCER (OC)
BRCA1-mutated
BRCA2-mutated
P
N (%)
N (%)

N. of patients

8

1

Age at diagnosis, years


Median Age [Min-Max]
50 [38-68]
66
-
Missing
0
0

Histotype


Serous carcinoma
7 (87.50)
0 (0.00)
-
Other malignant histotypes
1 (12.50)
1 (100.00)

Borderline tumors
0 (0.00)
0 (0.00)

Missing
0
0

Grading


Well-differentiated
0 (0.00)
0 (0.00)
-
Moderately differentiated
1 (21.50)
0 (0.00)

Poorly differentiated
7 (87.50)
1 (100.00)

Missing
0
0

Stage


0
0 (0.00)
0 (0.00)
-
I
1 (14.29)
0 (0.00)

II
1 (14.29)
0 (0.00)

III-IV
5 (71.43)
1 (100.00)

Missing
1
0

Tumor invasiveness


Borderline  
0 (0.00)
0 (0.00)
-
Invasive
8 (100.00)
1 (100.00)

Missing
0
0

Second BC


No
6 (75.00)
1 (100.00)
-
Yes
2 (25.00)
0 (0.00)

Median Age [Min-Max] a
58.5 [53-64]
-
-
Other tumors


No
8 (100.00)
1 (100.00)
-
Yes
0 (0.00)
0 (0.00)

BC/OC in I-degree relatives


No
1 (12.50)
0 (0.00)
-
Yes
7 (87.50)
1 (100.00)

BC/OC in I/II-degree relatives


No
1 (12.50)
0 (0.00)
-
Yes
7 (87.50)
1 (100.00)

Other cancers in I-degree relatives 


No
5 (62.50)
1 (100.00)
-
Yes
3 (37.50)
0 (0.00)

Other cancers in I/II-degree relatives


No
4 (50.00)
1 (100.00)
-
Yes
4 (50.00)
0 (0.00)
 

a Median age, in years, refers to age at second cancer diagnosis 
