# Supplementary material for: Multiple-gene panel analysis in a case series of 255 women with hereditary breast and ovarian cancer
Source: Oncotarget. 2017 Apr 3;8(29):47064–75. doi: 10.18632/oncotarget.16791 (PMC5564544; doi:10.18632/oncotarget.16791)
Supplement: Supplementary file 7 [file oncotarget-08-47064-s007.docx]

Supplementary Table S7: Clinical features and personal/family cancer history of OC patients with no pathogenic mutations, classified on the basis of PolyPhen HVAR and SIFT predictions.

OVARIAN CANCER (OC)
Probably benign by PolyPhen/SIFT
PolyPhen/SIFT non concordant
Probably damaging by PolyPhen/SIFT 
P
N (%)
N (%)
N (%)

N. of patients

8

3

8

Age at diagnosis, years


Median Age [Min-Max]
46.5 [28-58]
61 [34-66]
48 [36-81]
0.421
Missing
0
0
0

Histotype


Serous carcinoma
6 (75.00)
2 (66.67)
3 (37.50)
0.371
Other malignant histotypes
2 (25.00)
1 (33.33)
2 (25.00)

Borderline tumors
0 (0.00)
0 (0.00)
3 (37.50)

Missing
0
0
0

Grading


Well-differentiated
1 (12.50)
1 (33.33)
0 (0.00)
0.833
Moderately differentiated
1 (12.50)
0 (0.00)
0 (0.00)

Poorly differentiated
6 (75.00)
2 (66.67)
5 (100.00)

Missing
0
0
3

Stage


0
0 (0.00)
0 (0.00)
0 (0.00)
0.088
I
4 (66.67)
2 (66.67)
0 (0.00)

II
0 (0.00)
0 (0.00)
1 (20.00)

III-IV
2 (33.33)
1 (33.33)
4 (80.00)

Missing
2
0
3

Tumor invasiveness


Borderline
0 (0.00)
0 (0.00)
3 (37.50)
0.166
Invasive
8 (100.00)
3 (100.00)
5 (62.50)

Missing
0
0
0

Second BC


No
7 (87.50)
3 (100.00)
4 (50.00)
0.181
Yes
1 (12.50)
0 (0.00)
4 (50.00)

Median Age [Min-Max] a
62
-
54.5 [45-81]
-
Other tumors


No
8 (100.00)
3 (100.00)
8 (100.00)
-
Yes
0 (0.00)
0 (0.00)
0 (0.00)

BC/OC in I-degree relatives


No
5 (62.50)
1 (33.33)
5 (62.50)
0.689
Yes
3 (37.50)
2 (66.67)
3 (37.50)

BC/OC in I/II-degree relatives


No
2 (25.00)
1 (33.33)
5 (62.50)
0.344
Yes
6 (75.00)
2 (66.67)
3 (37.50)

Other cancers in I-degree relatives 


No
4 (50.00)
2 (66.67)
4 (50.00)
1.000
Yes
4 (50.00)
1 (33.33)
4 (50.00)

Other cancers in I/II-degree relatives


No
2 (25.00)
2 (66.67)
3 (37.50)
0.580
Yes
6 (75.00)
1 (33.33)
5 (62.50)
 

a Median age, in years, refers to age at second cancer diagnosis. 
